# Supplementary material for: Heterologous Systemic Prime–Intranasal Boosting Using a Spore SARS-CoV-2 Vaccine Confers Mucosal Immunity and Cross-Reactive Antibodies in Mice as well as Protection in Hamsters
Source: Vaccines (Basel). 2022 Nov 10;10(11):1900. doi: 10.3390/vaccines10111900 (PMC9692796; doi:10.3390/vaccines10111900)
Supplement: Supplementary file 1 [file vaccines-10-01900-s001.zip]

Archive with 1 entries (1 files):
- vaccines-1993144-supplementary.pdf
